# Supplementary material for: A major quantitative trait locus affecting resistance to Tilapia lake virus in farmed Nile tilapia (Oreochromis niloticus)
Source: Heredity (Edinb). 2021 Jul 14;127(3):334–43. doi: 10.1038/s41437-021-00447-4 (PMC8405827; doi:10.1038/s41437-021-00447-4)
Supplement: Supplementary file 2 — Supplementary Table 1 [file 41437_2021_447_MOESM2_ESM.xlsx]

## Sheet: Table S1
Table S1. Complete list of candidate genes flanking the significant SNPs associated with host resistance to Tilapia Lake Virus in a Nile tilapia (Oreochromis niloticus) breeding population
SNP	QTL regiona		Genes Names
	Left position	Right Position
AX-317619074	5285936	6285936	cacng7, cacng6, cacng4, vamp2, styk1, glut1, phc1, hlf, grind2d, iffo1, gapdh, gtan, cox6b1, chd4, clcn1, cdc42, clec6a
AX-317617531	1388302	2388302	zbed1, zscan2, tmem65, sema6d, tatdn1, pomc, nadh, mtss1, grik5, fibcd1, rnf139, ceacam5
AX-317616778	1	776593	zhx1, vps52, senp1, muc5ac, ha1f, rnf2, atad2, rps18
AX-317648645	5615097	6615097	cacng7, cacng6, cacng4, tmem238, glut1, sbk2, rcvrn, shisa7, phc1, hlf, grind2d/ccdc106, il11, gsg1l, gtan, fpr2, fpr1, epn1, cox6b1, cnot2, c3ar1, clec6a, necap1
AX-317617852	1932164	2932164	trnal-aag, zbed1, pde, tnfrsf6b, tmem65, scgn, tatdn1, pomc, mtss1, grik5, fibcd1, carmil1, enpp1/enpp2, rnf139, deptor, col14a1, cd209, atx2
AX-317616808	260642	1260642	zhx2, zhx1, psbp2, af1q, psmb4, plekho1, ha1f, gabpb2, rfx5, cdc42se1, clec12a, bcl2/bnip3l, atad2, anp32e
AX-317647368	2978052	3978052	tnc, harbi1, muc1, mr1, atf6b, lhx9, h2q10, h2d1, hua2, cd209e, cd209d, cd209c, cd209l2, clec4e
AX-317647975	5129013	6129013	cacng7, cacng6, cacng4, vamp2, styk1, trim29, tpi1, glut1, phc1, grin2d, iffo2, gnb3, gapdh, gtan, eno2, trim21, cox6b1, chd4, clcn1, cdc42, cd209e, clec6a
AX-317621349	9218148	10218148	znf706, atp1a3, clc, pou2f2, nectin2, NADH, macf1, asgr1, gsk3b, erf, rnf19b, cd209e, cd209a, bmp8a, ak2
AX-317617390	1258060	2258060	zbed1, zscan2, unc tbtbp, mindy1, sema6d, pomc, pi4kb, grik5, rfx5, ceacam5
AX-317647016	2021284	3021284	trnal-aag, zbed1, pde, tnfrsf6b, tmem65, scgn, tatdn1, pomc, mtss1, grik5, fibcd1, carmil1, enpp1/enpp2, rnf139, deptor, col14a1, cd209, atx2
AX-317618485	4789967	5789967	cacng7, cacng6, cacng4, vamp2, styk1, glut1, phc1, hlf, grind2d, iffo1, gapdh, gtan, cox6b1, chd4, clcn1, cdc42, clec6a, cd209e
AX-317649969	8799308	9799308	trnag-ccc, trnag-ccc, trnag-ccc, znf706, znf384, zbtb22, tubb, tcf19, syncytin2, atp1a3, cic, pou2f2, nectin2, macf1, gsk3b, flot1, erf, bmp8a
AX-317620863	8836674	9836674	trnag-ccc, trnag-ccc, trnag-ccc, znf706, znf384, zbtb22, tubb, tcf19, syncytin2, atp1a3, cic, pou2f2, nectin2, macf1, gsk3b, flot1, erf, bmp8a
AX-317647753	4979097	5979097	cacgn7, cacgn6, cacgn4, vamp2, styk1, trim29, tpi1, glut1, phc1, iffo2, gnb3, gapdh, gtan, eno2, g2e3, trim21, cox6b1, chd4, clcn1, cdc42, cd209e, clec6a
AX-317617254	1116487	2116487	zscan2, mindy1, sema6d, af1q, psmb4, plekha6, pi4kb, grik5, gabpb2, rfx5, cdc42se1, ceacam5, bcl2/bnip2, fp1, anp32a
AX-317646938	1945275	2945275	trnal-aag, zbed1, pde, tnfrsf6b, tmem65, scgn, tatdn1, pomc, mtss1, grik5, fibcd1, carmil1, enpp1/enpp2, rnf139, deptor, col14a1, cd209, atx2
AX-317646411	1214252	2214252	zbed1, zscan2, unc tbtbp, mindy1, sema6d, pomc, pi4kb, grik5, rfx5, ceacam5, bcl2/bnip2, fp1
AX-317617977	2055673	3055673	trnal-aag, zbed1, pde, tnfrsf6b, tmem65, scgn, tatdn1, pomc, mtss1, grik5, fibcd1, carmil1, enpp1/enpp2, rnf139, deptor, col14a1, cd209, atx2
AX-317620317	8416395	9416395	trnag-ccc, trnag-ccc, trnag-ccc, znf384, zbtb22, tubb, tcf19, tap, syncytin2, nectin2, mr1, h2q9, zg49, g2e3, flot1, daxx, ha1f, kifc3
AX-317063470	941242	1941242	zhx2, zscan2, mindy1, sema6d, psbp2, af1q, psmb4, plekha6, pi4kb, grik5, gabpb22, rfx5, cdc42se1, ceacam5, clec12a/bcl2/bnip2, fp2, anp32a
AX-317646673	1488041	2488041	trnal-aag, zbed1, zscan2, tnfrsf6b, tmem65, sema6d, scgn, tatdn1, pomc, NADH, mtss1, grik5, fibcd1, carmil1, rnf139, ceacam5, atx2
AX-317617288	1160924	2160924	zbed1, zscan2, unc tbtbp, mindy1, sema6d, af1q, psmb4, pi4kb, grik5, gabpb2, rfx5, cdc42se1, ceacam5, bcl2/bnip2, fp1, anp32a
AX-317648270	5398003	6398003	cacng7, cacng6, cacng4, vamp2, styk1, glut1, shisa7, phc1, hlf, grin2d, iffo1, gapdh, gtan, coxb61, chd4, clcn1, cnot3, clec6a
a QTL region size was defined as 500 kb upstream and downstream the position of the SNP.
